# Supplementary material for: Ductal Dilatation of ≥5 mm in Intraductal Papillary Mucinous Neoplasm Should Trigger the Consideration for Pancreatectomy: A Meta-Analysis and Systematic Review of Resected Cases
Source: Cancers (Basel). 2021 Apr 22;13(9):2031. doi: 10.3390/cancers13092031 (PMC8122854; doi:10.3390/cancers13092031)
Supplement: Supplementary file 1 [file cancers-13-02031-s001.zip]

Archive with 1 entries (1 files):
- cancers-1148973-supplementary.pdf
